# Supplementary material for: Effect of the Membrane Composition of Giant Unilamellar Vesicles on Their Budding Probability: A Trade-Off between Elasticity and Preferred Area Difference
Source: Life (Basel). 2021 Jun 29;11(7):634. doi: 10.3390/life11070634 (PMC8306738; doi:10.3390/life11070634)
Supplement: Supplementary file 1 [file life-11-00634-s001.zip]

Archive with 1 entries (1 files):
- life-1276123-supplementary.pdf
